# Supplementary material for: Multiple interactions recruit BLTP2 to ER-PM contacts to control plasma membrane dynamics
Source: J Cell Biol. 2025 Sep 3;224(11):e202504027. doi: 10.1083/jcb.202504027 (PMC12406788; doi:10.1083/jcb.202504027)
Supplement: Table S1 — lists the information on key resources used in this study. [file jcb_202504027_tables1.xlsx]

## Sheet: Sheet1
Key resources table
REAGENT or RESOURCE	SOURCE	IDENTIFIER
Antibodies
Rabbit polyclonal anti-BLTP2	This paper	N/A
Mouse monoclonal anti-Actin Clone C4	MP Biomedicals	Cat#: 691002
Rabbit monoclonal anti-V5	Cell Signaling Tech	Cat#: 13202S
Rabbit monoclonal anti-Rab10	abcam	Cat#: ab237703
Mouse monoclonal anti-Rab10 MJF-R23	abcam	Cat#: ab307296
Goat anti-Rabbit Secondary antibody (IRDye800CW)	LI-COR	Cat#: 926-32211
Goat anti-Mouse Secondary antibody (IRDye800CW)	LI-COR	Cat#: 926-32210
Goat anti-Rabbit IgG (H+L), Alexa Fluor 405	Thermo Scientific	Cat#: A-31556
Goat anti-Rabbit IgG (H+L), Alexa Fluor 647	Thermo Scientific	Cat#: A-21245
Donkey anti-Mouse IgG (H+L), Alexa Fluor 488	Thermo Scientific	Cat#: A-21202
Goat anti-Mouse IgG (H+L), Alexa Fluor 555	Thermo Scientific	Cat#: A-32727
MHC class I (W6/32) Alexa Fluor 488	Santa Cruz	Cat#: SC-32235 AF488
MHC class I (W6/32) Alexa Fluor 647	Santa Cruz	Cat#: SC-32235 AF657
Chemicals, peptides, and recombinant proteins
Peptide: GDKNPGKKSIFGRRK	Yenzym	N/A
CellBrite® steady 650	Biotium	Cat#: 30108
Janelia Fluor HaloTag Ligands-549	Promega	Cat#: HT1020
Janelia Fluor HaloTag Ligands-635	Promega	Cat#: HT1050
A1 Compound	Lab resource	Gift from T. Balla
Nocodazole	MedChem Express	HY-13520
DMEM	Gibco	Cat#: 11965092
FBS	Gibco	Cat#: 12483020
Opti-MEM	Gibco	Cat#: 31985070
Penicillin-Streptomycin	Gibco	Cat#: 15070063
GlutaMAX	Gibco	Cat#: 35050061
Puromycin	Gibco	Cat#: A1113803
Rapamycin	Sigma-Aldrich	Cat#: R8781-200UL
Oxo-M	Sigma-Aldrich	Cat#: O100-100MG
Atropine	Sigma-Aldrich	Cat#: A0132-1G
SAR405	Selleck Chemicals	Cat#: S7682
Polybrene Reagent	Millipore/Sigma	Cat#: TR-1003-G
Lipofectamine 2000	Invitrogen	Cat#: 11668019
ProLong Gold Antifade Mountant	Invitrogen	Cat#: P36934
Pierce IP/Co-IP kit	Thermo Scientific	Cat#: 88804
Pierce BCA kit	Thermo Scientific	Cat#: 23225
0.5% Saponin	Thermo Scientific,	Cat#: J63209.AK
16% Paraformaldehyde	EMS	Cat#: 15710
Lenti-X Concentrator	Clontech	Cat#: PT4421-2
25% Glutaraldehyde	EMS	Cat#: 16220
0.2M Sodium cacodylate buffer	EMS	Cat#: 11652
Uranyl acetate	EMS	Cat#: 22409
OsO4	EMS	Cat#: 19134
K4Fe(CN)6	Sigma-Aldrich	Cat#: P3289-5G
Experimental models: Cell lines
HeLaM	Cellosaurus	CVCL_R965
COS-7	ATCC	CRL-1651
U2OS	ATCC	HTB-96
293-T	ATCC	CRL-3216
MDA-MB-231	ATCC	HTB-26
Oligonucleotides
GAGCCAAACACGGTTCCGGA	IDT	N/A
AGCAGCCGCUUUGGGGGUAA	Synthego	N/A
CCGGAGTGGGGAAGAACTGCGTCC	IDT	Rab10-T23N-Forward
CGAAAAAGGACGCAGTTCTTCCCC	IDT	Rab10-T23N-Reverse
CGTCAGATCCGCTAGCGCCACCATGCCTCTGTTC	IDT	BLTP2^EGFP-N-1-724-Forward
CATGGTGGCGACCGGTCCTGAACCGGGTAATGGCTCAGGGGC	IDT	BLTP2^EGFP-N-1-724-Reverse
GGACTCAGATCTCGAGGATCAGGACCAAAGCGGCTGCTAAACC	IDT	BLTP2-C-Forward
CCGCGGTACCGTCGACTATTTGCGCCTGCCAAAGATGG	IDT	BLTP2-C-Reverse
CCGCGGTACCGTCGACTATACCTGGGCAACCAGGGC	IDT	BLTP2-2176-Reverse
GGAGGTTCCCTGCAGGCATACTGTCC	IDT	dFBM-SbfI-Forward
TGGATGATACACCCATGCGCCGGGCAC	IDT	dFBM-F
TGGGTGTATCATCCAAGAAAACCCATGAGAAG	IDT	dFBM-R
GCTGGGAGTGTTAACACGAGGTGGG	IDT	dFBM-HpaI-Reverse
GGATCCAGAATGTCAGTCTTAAGTTTCAGCAAC	IDT	RP-AA-Forward
CCAAACATGCATATTCGCCGCCGCCGCCGCCGCCTGAATG	IDT	RP-AA-Reverse
Recombinant DNA
BLTP2^Halo	This paper	N/A
BLTP2^EGFP	This paper	N/A
BLTP2^Halo△FBM	This paper	N/A
BLTP2^Halo RP→AA	This paper	N/A
BLTP2^HaloRP→AA-△FBM	This paper	N/A
BLTP2^EGFP 1-2176	This paper	N/A
FAM102A-GFP	This paper	N/A
FAM102A-iRFP	This paper	N/A
FAM102B-GFP	This paper	N/A
FAM102B-iRFP	This paper	N/A
C2FAM102A-EGFP	This paper	N/A
C2FAM102B-EGFP	This paper	N/A
SSPB-FAM102B-IDR-EGFP	This paper	N/A
FAM102B-A chimera-EGFP	This paper	N/A
FAM102A-B chimera-EGFP	This paper	N/A
mCherry-Rab10 T23N	This paper	N/A
iRFP-Sec61β	Lab resource	Gift from T. Rapoport
RFP-Sec61β	Lab resource	Gift from T. Rapoport
GFP-CAAX	Lab resource	N/A
Lyn11-RFP	Lab resource	N/A
Lyn11-iRFP	Lab resource	N/A
TMEM24-mCherry	Lab resource	(Johnson et al., 2024)
Mito-BFP	Lab resource	Gift from G. Voeltz
GFP-MAPPER	Lab resource	(Chang et al., 2013)
mCherry-Rab10 WT	Lab resource	N/A
GFP-Rab8A WT	Lab resource	N/A
GFP-Rab8A T22N	Lab resource	N/A
GFP-mAmph2	Lab resource	Addgene #22213
GFP-mAmph2 BAR*	Lab resource	(Lee et al., 2002)
GFP-FBP17	Lab resource	Addgene #22229
GFP-FBP17 △SH3	Lab resource	(Itoh et al., 2005)
GFP-PHPLCδ1	Lab resource	Addgene #21179
iRFP-PHPLCδ1	Lab resource	Addgene #66841
iRFP-P4M	Lab resource	Addgene #51470
Lyn11-CFP-FRB	Lab resource	Gift from T. Meyer
mRFP-FKBP-Sac1	Lab resource	Addgene #38000
mRFP-FKBP-INPP5E	Lab resource	Gift from T. Balla
HA-HRas G12V	Lab resource	Gift from J. Donaldson
GFP-HRas WT	Lab resource	Gift from J. Donaldson
GFP-APPL1	Lab resource	Addgene #22198
BFP-Rab5	Lab resource	Addgene #49147
mRFP-PHAKT	Lab resource	N/A
GFP-2xFYVE	Lab resource	Gift from H. Stenmark
M1R-blank	Lab resource	Gift from B. Hille
PX459	Addgene	Addgene #62988
pCAG	Addgene	Addgene #183542
GFP-HRas G12V	Addgene	Addgene #18666
pSIN	Addgene	Addgene #102366
pMD2.G	Addgene	Addgene #12259
pCMVR8.74	Addgene	Addgene #22036
LAMP1-mCherry-iLID	Addgene	Addgene #174625
Software and algorithms
Prism 10	GraphPad	10.2.3
Excel	Microsoft	N/A
ImageJ (Fiji)	ImageJ	2.1.0
Nikon-Elements	Nikon	N/A
